# Supplementary material for: Salt Stress Enhances Aroma Component 2-Acetyl-1-pyrroline in Aromatic Coconut (Cocos nucifera Linn.)
Source: Plants (Basel). 2026 Jan 6;15(2):174. doi: 10.3390/plants15020174 (PMC12845143; doi:10.3390/plants15020174)
Supplement: Supplementary file 1 [file plants-15-00174-s001.zip]

Archive with 4 entries (4 files):
- Figure_S1 .pdf
- Figure_S2.pdf
- Figure_S3.pdf
- Table_S1.pdf
